# Supplementary material for: Long-Term Effects of COVID-19 on Workers in Health and Social Services in Germany
Source: Int J Environ Res Public Health. 2022 Jun 7;19(12):6983. doi: 10.3390/ijerph19126983 (PMC9222999; doi:10.3390/ijerph19126983)
Supplement: Supplementary file 1 [file ijerph-19-06983-s001.zip]

Archive with 1 entries (1 files):
- ijerph-1716575-supplementary.pdf
